# Supplementary material for: Environment Effects on X-Ray Absorption Spectra With Quantum Embedded Real-Time Time-Dependent Density Functional Theory Approaches
Source: Front Chem. 2022 Feb 28;10:823246. doi: 10.3389/fchem.2022.823246 (PMC8919347; doi:10.3389/fchem.2022.823246)
Supplement: Supplementary file 2 [file DataSheet2.ZIP]

Archive with 9 entries (9 files):
- fig_Cl_plot_general.eps
- fig_Cl_plot_tot_1.eps
- fig_Cl_plot_tot_2.eps
- fig_Cl_plot_tot_3.eps
- fig_Cl_plot_tot_Ledge.eps
- fig_F_plot_general.eps
- fig_F_plot_tot_1.eps
- fig_F_plot_tot_2.eps
- fig_F_plot_tot_3.eps
